# Supplementary material for: The research infrastructure of Chinese foundations, a database for Chinese civil society studies
Source: Sci Data. 2017 Jul 25;4:170094. doi: 10.1038/sdata.2017.94 (PMC5525639; doi:10.1038/sdata.2017.94)
Supplement: Supplementary file 1 [file sdata201794-isa1.zip]

Archive with 3 entries (3 files):
- i_Investigation.txt
- s_study_Ma.txt
- a_assay_Ma.txt
