# Supplementary material for: The research infrastructure of Chinese foundations, a database for Chinese civil society studies
Source: Sci Data. 2017 Jul 25;4:170094. doi: 10.1038/sdata.2017.94 (PMC5525639; doi:10.1038/sdata.2017.94)
Supplement: Supplementary file 1 [file sdata201794-isa1.zip › i_Investigation.txt]

# Investigation File generated for Scientific Data with Investigation File Authoring Tool version 0.1.0 on 28/06/2017 - This metadata file is CC0
ONTOLOGY SOURCE REFERENCE
Term Source Name	GAZ	NCBITAXON	ERO	OBI	IAO
Term Source File	http://data.bioontology.org/ontologies/GAZ	http://data.bioontology.org/ontologies/NCBITAXON	http://data.bioontology.org/ontologies/ERO	http://data.bioontology.org/ontologies/OBI	http://data.bioontology.org/ontologies/IAO
Term Source Version	$Revision: 1.512 $	2016AB	2013-08-02	2014-08-18	2015-02-23
Term Source Description	Gazetteer	National Center for Biotechnology Information (NCBI) Organismal Classification	Eagle-I Research Resource Ontology	Ontology for Biomedical Investigations	Information Artifact Ontology
INVESTIGATION
Investigation Identifier
Investigation Title
Investigation Description
Investigation Submission Date
Investigation Public Release Date
INVESTIGATION PUBLICATIONS
Investigation PubMed ID
Investigation Publication DOI
Investigation Publication Author List
Investigation Publication Title
Investigation Publication Status
Investigation Publication Status Term Accession Number
Investigation Publication Status Term Source REF
INVESTIGATION CONTACTS
Investigation Person Last Name
Investigation Person Mid Initials
Investigation Person First Name
Investigation Person Address
Investigation Person Phone
Investigation Person Fax
Investigation Person Email
Investigation Person Affiliation
Investigation Person Roles
Investigation Person Roles Term Accession Number
Investigation Person Roles Term Source REF
STUDY
Study Identifier	10.1038/sdata.2017.94
Study Title	The research infrastructure of Chinese foundations, a database for Chinese civil society studies
Study Submission Date	10/01/2017
Study Public Release Date	25/07/2017
Study Description	http://www.nature.com/articles/sdata201794#abstract
Study File Name	s_study_Ma.txt
Comment[Subject Keywords]	//;//;//
Comment[Manuscript Licence]	CC BY-4.0
Comment[Experimental Metadata Licence]	CC0
Comment[Supplementary Information File Name]	
Comment[Supplementary Information File Type]	x-zip-compressed
Comment[Supplementary Information File URL]	http://www.nature.com/articles/sdata201794#supplementary-information
Comment[Data Repository]	Harvard Dataverse
Comment[Data Record Accession]	doi:10.7910/DVN/OTNI1L
Comment[Data Record URI]	http://dx.doi.org/10.7910/DVN/OTNI1L
STUDY DESIGN DESCRIPTORS
Study Design Type	database creation objective	data integration objective	observation design
Study Design Type Term Accession Number	http://www.ebi.ac.uk/efo/swo/SWO_0000509	ERO:0100092	OBI:0300311
Study Design Type Term Source REF	ERO	ERO	OBI
STUDY PUBLICATIONS
Study PubMed ID	""
Study Publication DOI	doi:10.2139/ssrn.2851561
Study Publication Author List	""
Study Publication Title	""
Study Publication Status	published
Study Publication Status Term Accession Number	
Study Publication Status Term Source REF	
STUDY FACTORS
Study Factor Name	temporal range
Study Factor Type	temporal_interval
Study Factor Type Term Accession Number	http://www.ifomis.org/bfo/1.1/span#TemporalInterval
Study Factor Type Term Source REF	ERO
STUDY ASSAYS
Study Assay Measurement Type	society structure
Study Assay Measurement Type Term Accession Number	""
Study Assay Measurement Type Term Source REF	""
Study Assay Technology Type	data item extraction from journal article
Study Assay Technology Type Term Accession Number	IAO:0000443
Study Assay Technology Type Term Source REF	IAO
Study Assay Technology Platform	""
Study Assay File Name	a_assay_Ma.txt
STUDY PROTOCOLS
Study Protocol Name	Database structure	Data compilation
Study Protocol Type	selection	data item extraction from journal article
Study Protocol Type Term Accession Number	OBI:0001928	IAO:0000443
Study Protocol Type Term Source REF	OBI	OBI
Study Protocol Description		
Study Protocol URI	""	""
Study Protocol Version		
Study Protocol Parameters Name	""	""
Study Protocol Parameters Name Term Accession Number	""	""
Study Protocol Parameters Name Term Source REF	""	""
Study Protocol Components Name	""	""
Study Protocol Components Type	""	""
Study Protocol Components Type Term Accession Number	""	""
Study Protocol Components Type Term Source REF	""	""
STUDY CONTACTS
Study Person Last Name	Ma	Wang	Dong	Li
Study Person First Name	Ji	Qun	Chao	Huafang
Study Person Mid Initials				
Study Person Email	ma47@iu.edu	""	""	""
Study Person Phone				
Study Person Fax				
Study Person Address				
Study Person Affiliation	Indiana University Indianapolis, Lilly Family School of Philanthropy, Indiana 46202, USA	Intetix Institute, Beijing 100020, PR China	CDD Tech Ltd., Beijing 100102, PR China	Intetix Institute, Beijing 100020, PR China
Study Person Roles				
Study Person Roles Term Accession Number				
Study Person Roles Term Source REF				
Comment[Study Person ORCID]	0000-0003-3682-6587	0000-0001-7592-9824		
Comment[Funder]				
Comment[FundRef ID]				
Comment[Funder Term Source REF]				
Comment[Grant Identifier]				
