# Supplementary material for: The research infrastructure of Chinese foundations, a database for Chinese civil society studies
Source: Sci Data. 2017 Jul 25;4:170094. doi: 10.1038/sdata.2017.94 (PMC5525639; doi:10.1038/sdata.2017.94)
Supplement: Supplementary file 1 [file sdata201794-isa1.zip › s_study_Ma.txt]

Source Name	Characteristics[organism]	Term Source REF	Term Accession Number	Characteristics[geographical location]	Term Source REF	Term Accession Number	Protocol REF	Sample Name	Factor Value[temporal range]
China Statistical Yearbook 2015	Homo sapiens	NCBITAXON	NCBITaxon:9606	China	GAZ	GAZ:00002845	Database structure	RICF	1981/2014
The 2014 Statistical Report of Social Service Development	Homo sapiens	NCBITAXON	NCBITaxon:9606	China	GAZ	GAZ:00002845	Database structure	RICF	1981/2014
The CFC Independent Research Report	Homo sapiens	NCBITAXON	NCBITaxon:9606	China	GAZ	GAZ:00002845	Database structure	RICF	1981/2014
