# Supplementary material for: The research infrastructure of Chinese foundations, a database for Chinese civil society studies
Source: Sci Data. 2017 Jul 25;4:170094. doi: 10.1038/sdata.2017.94 (PMC5525639; doi:10.1038/sdata.2017.94)
Supplement: Supplementary file 1 [file sdata201794-isa1.zip › a_assay_Ma.txt]

Sample Name	Protocol REF	Assay Name	Raw Data File	Comment[Data Repository]	Comment[Data Record Accession]	Comment[Data Record URI]	Factor Value[temporal range]
RICF	Data compilation	2013_activities_overview	2013_activities_overview.tsv	Harvard Dataverse	doi:10.7910/DVN/OTNI1L	http://dx.doi.org/10.7910/DVN/OTNI1L	1981/2013
RICF	Data compilation	2013_basic_profile	2013_basic_profile.tsv	Harvard Dataverse	doi:10.7910/DVN/OTNI1L	http://dx.doi.org/10.7910/DVN/OTNI1L	1981/2013
RICF	Data compilation	2013_board	2013_board.tsv	Harvard Dataverse	doi:10.7910/DVN/OTNI1L	http://dx.doi.org/10.7910/DVN/OTNI1L	1981/2013
RICF	Data compilation	2013_cash_flow	2013_cash_flow.tsv	Harvard Dataverse	doi:10.7910/DVN/OTNI1L	http://dx.doi.org/10.7910/DVN/OTNI1L	1981/2013
RICF	Data compilation	2013_financial_activities	2013_financial_activities.tsv	Harvard Dataverse	doi:10.7910/DVN/OTNI1L	http://dx.doi.org/10.7910/DVN/OTNI1L	1981/2013
RICF	Data compilation	2013_financial_position	2013_financial_position.tsv	Harvard Dataverse	doi:10.7910/DVN/OTNI1L	http://dx.doi.org/10.7910/DVN/OTNI1L	1981/2013
RICF	Data compilation	2013_supervisor	2013_supervisor.tsv	Harvard Dataverse	doi:10.7910/DVN/OTNI1L	http://dx.doi.org/10.7910/DVN/OTNI1L	1981/2013
RICF	Data compilation	2014_basic_profile	2014_basic_profile.tsv	Harvard Dataverse	doi:10.7910/DVN/OTNI1L	http://dx.doi.org/10.7910/DVN/OTNI1L	1981/2014
RICF	Data compilation	2014_large_donation	2014_large_donation.tsv	Harvard Dataverse	doi:10.7910/DVN/OTNI1L	http://dx.doi.org/10.7910/DVN/OTNI1L	1981/2014
RICF	Data compilation	2014_related_party	2014_related_party.tsv	Harvard Dataverse	doi:10.7910/DVN/OTNI1L	http://dx.doi.org/10.7910/DVN/OTNI1L	1981/2014
